# Supplementary material for: Real-World Outcomes of First-Line FOLFIRI Plus Bevacizumab with Irinotecan Dose Escalation versus FOLFOXIRI Plus Bevacizumab in BRAFV600E-Mutant Metastatic Colorectal Cancer: The Preliminary Data from a Single-Center Observational Study
Source: Medicina (Kaunas). 2023 Dec 1;59(12):2108. doi: 10.3390/medicina59122108 (PMC10745094; doi:10.3390/medicina59122108)
Supplement: Supplementary file 1 [file medicina-59-02108-s001.zip]

Archive with 1 entries (1 files):
- medicina-2641732-supplementary.pdf
